# Supplementary material for: A Combined Molecular Dynamics and Hydropathic INTeraction (HINT) Approach to Investigate Protein Flexibility: The PPARγ Case Study
Source: Molecules. 2024 May 10;29(10):2234. doi: 10.3390/molecules29102234 (PMC11124508; doi:10.3390/molecules29102234)
Supplement: Supplementary file 1 [file molecules-29-02234-s001.zip]

Archive with 1 entries (1 files):
- molecules-2988500-supplementary.pdf
